# Supplementary material for: Screening of Monokaryotic Strains of Ganoderma sichuanense for Gene Editing Using CRISPR/Cas9
Source: J Fungi (Basel). 2025 Dec 28;12(1):25. doi: 10.3390/jof12010025 (PMC12842640; doi:10.3390/jof12010025)
Supplement: Supplementary file 1 [file jof-12-00025-s001.zip]

Archive with 1 entries (1 files):
- jof-3976692-supplementary.pdf
